# Supplementary material for: De novo ssRNA Aptamers against the SARS-CoV-2 Main Protease: In Silico Design and Molecular Dynamics Simulation
Source: Int J Mol Sci. 2021 Jun 26;22(13):6874. doi: 10.3390/ijms22136874 (PMC8267631; doi:10.3390/ijms22136874)
Supplement: Supplementary file 1 [file ijms-22-06874-s001.zip]

Archive with 4 entries (4 files):
- VideoS1.mp4
- __MACOSX/._VideoS1.mp4
- Morena_et_al_SupplementaryFile_MolecularInformatics.pdf
- __MACOSX/._Morena_et_al_SupplementaryFile_MolecularInformatics.pdf
